# Supplementary material for: Comparative Transcriptome and Weighted Gene Co-expression Network Analysis Identify Key Transcription Factors of Rosa chinensis ‘Old Blush’ After Exposure to a Gradual Drought Stress Followed by Recovery
Source: Front Genet. 2021 Jul 15;12:690264. doi: 10.3389/fgene.2021.690264 (PMC8320538; doi:10.3389/fgene.2021.690264)
Supplement: Supplementary Table 3 — Significantly enriched gene pathways involving DEGs under the drought stress treatment. [file Table_3.XLSX]

## Sheet: Sheet1
Supplementary table 3 Significantly enriched gene pathways involving DEGs under the drought stress treatment
	Pathway ID	Pathway	Pvalue	Candidate genes with pathway annotation	All genes with pathway annotation
CK vs DT1	ko04626	Plant-pathogen interaction	0	120(13.44%)	659(7.74%)
	ko01110	Biosynthesis of secondary metabolites	1.6e-05	265(29.68%)	2034(23.9%)
	ko04075	Plant hormone signal transduction	5.9e-05	59(6.61%)	340(3.99%)
	ko00601	Glycosphingolipid biosynthesis-lacto and neolacto series	0.00012	4(0.45%)	4(0.05%)
	ko00196	Photosynthesis-antenna proteins	0.000469	11(1.23%)	34(0.4%)
	ko04016	MAPK signaling pathway-plant	0.001218	47(5.26%)	287(3.37%)
	ko00603	Glycosphingolipid biosunthesis-globo and isoglobo series	0.002017	5(0.56%)	10(0.12%)
	ko00902	Monoterpenoid biosynthesis	0.002613	11(1.23%)	41(0.48%)
	ko00062	Fatty acid elongation	0.0026	13(1.46%)	53(0.62%)
	ko00940	Phenylpropanoid biosynthesis	0.00486	51(5.71%)	339(3.98%)
	ko03008	Ribosome biogenesis in eukaryotes	0.010393	26(2.91%)	155(1.82%)
	ko00950	Isoquinoline alkaloid biosynthesis	0.016209	10(1.12%)	45(0.53%)
	ko00500	Starch and sucrose metabolism	0.017011	36(4.03%)	240(2.82%)
	ko00908	Zeatin biosynthesis	0.018232	8(0.9%)	33(0.39%)
	ko00073	Cutin, suberine and wax biosynthesis	0.02497	10(1.12%)	48(0.56%)
	ko00480	Glutathione metabolism	0.02753	28(3,14%)	184(2.16%)
	ko00380	Tryptophan metabolism	0.044157	12(1.34%)	67(0.79%)
	ko00400	Phenylalanine, tyrosine and tryptophan biosynthesis	0.044878	14(1.57%)	82(0.96%)
	ko01040	Biosynthesis of unsaturated fatty acids	0.046365	10(1.12%)	53(0.62%)
CK vs DT2	ko00195	Photosynthesis	0	35(2.83%)	90(1.06%)
	ko01110	Biosynthesis of secondary metabolites	4e-06	359(29%)	2034(23.9%)
	ko00196	Photosynthesis-antenna proteins	0.000141	14(1.13%)	34(0.4%)
	ko00592	alpha-Linolenic acid metabolism	0.000264	26(2.1%)	89(1.05%)
	ko00380	Tryptophan metabolism	0.000353	21(1.7%)	67(0.79%)
	ko00601	Glycosphingolipid biosynthesis-lacto and neolacto series	0.000446	4(0.32%)	4(0.05%)
	ko04075	Plant hormone signal transduction	0.000781	71(5.74%)	340(3.99%)
	ko01100	Metabolic pathways	0.00274	550(44.43%)	3472(40.79%)
	ko00910	Nitrogen metabolism	0.004448	14(1.13%)	46(0.54%)
	ko00052	Galactose metabolism	0.008143	19(1.53%)	74(0.87%)
	ko00360	Phenylalanine metabolism	0.008223	23(1.86%)	95(1.12%)
	ko00630	Glyoxylate and dicarboxylate metabolism	0.008223	23(1.86%)	95(1.12%)
	ko00940	Phenylpropanoid biosynthesis	0.010197	65(5.25%)	339(3.98%)
	ko04016	MAPK signaling pathway-plant	0.017322	55(4.44%)	287(3.37%)
	ko00130	Ubiquinone and other terpenoid-quinone biosynthesis	0.017953	17(1.37%)	69(0.81%)
	ko00520	Amino sugar and nucleotide sugar metabolism	0.026475	35(2.83%)	174(2.04%)
	ko00591	Linoleic acid metabolism	0.026952	8(0.65%)	26(0.31%)
	ko04626	Plant-pathogen interaction	0.037774	112(9.05%)	659(7.74%)
	ko00760	Nicotinate and nicotinamide metabolism	0.041204	8(0.65%)	28(0.33%)
	ko00400	Phenylalanine, tyrosine and tryptophan biosynthesis	0.045117	18(1.45%)	82(0.96%)
	ko00603	Glycosphingolipid biosynthesis-globo and isoglobo series	0.045139	4(0.32%)	10(0.12%)
CK vs DT3	ko01110	Biosynthesis of secondary metabolites	0	674(29.94%)	2034(23.9%)
	ko01100	Metabolic pathways	0	1066(47.36%)	3472(40.79%)
	ko00195	Photosynthesis	0	48(2.13%)	90(1.06%)
	ko00250	Alanine, aspartate and glutamate metabolism	1.2e-05	44(1.95%)	93(1.09%)
	ko00052	Galactose metabolism	0.000226	34(1.51%)	74(0.87%)
	ko00196	Photosunthesis-antenna proteins	0.000257	19(0.84%)	34(0.4%)
	ko00630	Glyoxylate and dicarboxylate metabolism	0.000291	41(1.82%)	95(1.12%)
	ko00030	Pentose phosphate pathway	0.00031	34(1.51%)	75(0.88%)
	ko04075	Plant hormone signal transduction	0.000366	118(5.24%)	340(3.99%)
	ko00220	Arginine biosynthesis	0.000449	25(1.11%)	51(0.6%)
	ko00380	Tryptophan metabolism	0.000884	30(1.33%)	67(0.79%)
	ko01230	Biosynthesi of amino acid	0.000907	134(5.95%)	401(4.71%)
	ko00340	Histidine metabolism	0.00177	20(0.89%)	41(0.48%)
	ko00051	Fructose and mannose metabolism	0.003443	33(1.47%)	81(0.95%)
	ko00910	Nitrogen metabolism	0.003805	21(0.93%)	46(0.54%)
	ko00330	Arginine proline metabolism	0.004073	37(1.64%)	94(1.1%)
	ko00860	Porphyrin and chloropgyⅡmetabolism	0.00444	29(1.29%)	70(0.82%)
	ko00670	One carbon pool by folate	0.006444	14(0.62%)	28(0.33%)
	ko00500	Starch and sucrose metabolism	0.006617	81(3.6%)	240(2.82%)
	ko00906	Carotenoid biosynthesis	0.006779	20(0.89%)	45(0.53%)
	ko00073	Cutin, suberine and wax biosynthesis	0.006969	21(0.93%)	48(0.56%)
	ko00480	Glutathione metabolism	0.007121	64(2.84%)	184(2.16%)
	ko00053	Ascorbate and aldarate metabolism	0.009015	28(1.24%)	70(0.82%)
	ko00592	alpha-Linolenic acid metabolism	0.009736	34(1.51%)	89(1.05%)
	ko00943	Isoflavonoid biosynthesis	0.014591	8(0.36%)	14(0.16%)
	ko00010	Glycoysis/Gluconeogenesis	0.014719	62(2.75%)	183(2.15%)
	ko00360	Phenylalanine metabolism	0.016263	35(1.55%)	95(1.12%)
	ko00760	Nicotinate and nicotinamide metabolism	0.017925	13(0.58%)	28(0.33%)
	ko00710	Carbon fixation in photosynthetic organisms	0.01843	44(1.95%)	125(1.47%)
	ko01200	Carbon metabolism	0.020071	133(5,91%)	431(5.06%)
	ko00591	Linoleic acid metabolism	0.023816	12(0.53%)	26(0.31%)
	ko00130	Ubiquinone and other terpenoid-quinone biosynthesis	0.026325	26(1.16%)	69(0.81%)
	ko00960	Tropane, piperidine and pyridine alkloid biosynthesis	0.030444	21(0.93%)	54(0.63%)
	ko00520	Amino sugar and nucleotide sugar metabolism	0.036359	57(2.53%)	174(2.04%)
	ko00531	Glycosaminoglycan degradation	0.043437	11(0.49%)	25(0.29%)
CK vs RW	ko01110	Biosynthesis of secondary metabolites	0	323(32.79%)	2034(23.9%)
	ko00902	Monoterpenoid biosynthesis	1e-06	17(1.73%)	41(0.48%)
	ko04626	Plant-pathogen interaction	4.7e-05	109(11.07%)	659(7.74%)
	ko00561	Glycerolipid metabolism	0.00016	26(2.64%)	107(1.26%)
	ko01100	Metabolic pathways	0.000411	451(45.79%)	3472(40.79%)
	ko00196	Photosynthesis-antenna proteins	0.001083	11(1.12%)	34(0.4%)
	ko00380	Tryptophan metabolism	0.001265	17(1.73%)	67(0.79%)
	ko00910	Nitrogen metabolism	0.001617	13(1.32%)	46(0.54%)
	ko00966	Glutathione metabolism	0.003108	8(0.81%)	23(0.27%)
	ko00270	Cysteine and methionine metabolism	0.003429	31(3.15%)	163(1.91%)
	ko00330	Arginine and proline metabolism	0.00478	20(2.03%)	94(1.1%)
	ko00601	Glycosphingolipid biosynthesis-lacto and neolacto series	0.005647	3(0.3%)	4(0.05%)
	ko00480	Glutathione metabolism	0.006614	33(3.35%)	184(2.16%)
	ko00906	Carotenoid biosynthesis	0.011718	11(1.12%)	45(0.53%)
	ko00950	Isoquinoline alkaloid biosynthesis	0.011718	11(1.12%)	45(0.53%)
	ko00942	Anthocyanin biosynthesis	0.013379	2(0.2%)	2(0.02%)
	ko00195	Photosynthesis	0.013717	18(1.83%)	90(1.06%)
	ko00520	Amino sugar and nucleotide sugar metabolism	0.015953	30(3.05%)	174(2.04%)
	ko00500	Starch and sucrose metabolism	0.017162	39(3.96%)	240(2.82%)
	ko00960	Tropane, piperidine and pyridine alkloid biosynthesis	0.018492	12(1.22%)	54(0.63%)
	ko00565	Ether lipid metabolism	0.018778	9(0.91%)	36(0.42%)
	ko00940	Phenylpropanoid biosynthesis	0.01951	52(5.28%)	339(3.98%)
	ko00603	Glycosphingolipid biosynthesis-globo and isoglobo series	0.021093	4(0.41%)	14(0.16%)
	ko00073	Cutin, suberine and wax biosynthesis	0.045062	10(1.02%)	48(0.56%)
DT3 vs RW	ko01110	Biosynthesis of secondary metabolites	0	790(29.54%)	2034(23.9%)
	ko01100	Metabolic pathways	0	1254(46.9%)	3472(40.79%)
	ko00052	Galactose metabolism	0.000109	39(1.46%)	74(0.87%)
	ko00630	Glyoxylate and dicarboxylate metabolism	0.00017	47(1.76%)	95(1.12%)
	ko00196	Photosynthesis-antenna proteins	0.000249	21(0.79%)	34(0.4%)
	ko00670	One carbon pool by folate	0.000341	18(0.67%）	28(0.33%)
	ko00030	Pentose phosphate pathway	0.000381	38(1.42%)	75(0.88%)
	ko00592	alpha-Linolenic acid metabolism	0.000605	43(1.61%)	89(1.05%)
	ko00195	Photosynthesis	0.000811	43(1.61%)	90(1.06%)
	ko00053	Ascorbate and aldarate metabolism	0.000872	35(1.31%)	70(0.82%)
	ko00860	Porphyrin and chloropgyⅡmetabolism	0.000872	35(1.31%)	70(0.82%)
	ko00591	Linoleic acid metabolism	0.001457	16(0.6%)	26(0.31%)
	ko00380	Tryptophan metabolism	0.001677	33(1.23%)	67(0.79%)
	ko00250	Alanine, aspartate and glutamate metabolism	0.001844	43(1.61%)	93(1.09%)
	ko04075	Plant hormone signal transduction	0.00187	132(4.94%)	340(3.99%)
	ko00603	Glycosphingolipid biosynthesis- globo and isoglobo series	0.002209	8(0.3%)	10(0.12%)
	ko00565	Ether lipid metabolism	0.002254	20(0.75%)	36(0.42%)
	ko00360	Phenylalanine metabolism	0.003051	43(1.61%)	95(1.12%)
	ko00960	Tropane, piperidine and pyridine alkloid biosynthesis	0.00328	27(1.01%)	54(0.63%)
	ko00350	Tyrosine metabolism	0.003322	36(1.35%)	77(0.9%)
	ko04626	Plant-pathogen interaction	0.004173	238(8.9%)	659(7.74%)
