# Supplementary material for: Comparative Transcriptome and Weighted Gene Co-expression Network Analysis Identify Key Transcription Factors of Rosa chinensis ‘Old Blush’ After Exposure to a Gradual Drought Stress Followed by Recovery
Source: Front Genet. 2021 Jul 15;12:690264. doi: 10.3389/fgene.2021.690264 (PMC8320538; doi:10.3389/fgene.2021.690264)
Supplement: Supplementary Table 5 — Calcium-related genes that were differentially expressed in response to drought treatment. [file Table_5.XLSX]

## Sheet: Sheet1
Supplementary table 5 Calcium-related genes that were differentially expressed in response to drought treatment
Gene id	Gene name	Description	Log2 fold change(DT1/CK)	Log2 fold change(DT2/CK)	Log2 fold change(DT3/CK)	Log2 fold change(RW/CK)
RchiOBHm_Chr1g0359511	CBL7	PREDICTED: calcineurin B-like protein 7 isoform X2 [Prunus mume]	-2.88554	/	2.51288	/
RchiOBHm_Chr2g0167751	CML46	PREDICTED: probable calcium-binding protein CML45 [Fragaria vesca subsp. vesca] [Fragaria vesca]	-4.46883	/	-2.18422	-1.33946
RchiOBHm_Chr7g0177771	CAM72	PREDICTED: calmodulin-like [Fragaria vesca subsp. vesca] [Fragaria vesca]	-1.29868	1.7371	/	/
RchiOBHm_Chr7g0190421	CML38	EF hand calcium-binding family protein [Medicago truncatula]	-5.45914	-1.1922	-4.41281	-2.24218
RchiOBHm_Chr7g0194321	CBL7	PREDICTED: calcineurin B-like protein 2 [Fragaria vesca subsp. vesca] [Fragaria vesca]	-1.79636	-3.23256	-4.7024	/
RchiOBHm_Chr5g0072521	CIPK11	PREDICTED: CBL-interacting serine/threonine-protein kinase 11 [Fragaria vesca subsp. vesca] [Fragaria vesca]	-1.28131	/	-1.86095	/
RchiOBHm_Chr7g0217701	CML38	PREDICTED: probable calcium-binding protein CML31 [Prunus mume]	-5.3058	/	/	-1.96011
RchiOBHm_Chr5g0003201	CPK33	PREDICTED: calcium-dependent protein kinase 2-like [Fragaria vesca subsp. vesca] [Fragaria vesca]	-2.36829	2.16754	-3.7354	/
RchiOBHm_Chr7g0178551	CML27	PREDICTED: probable calcium-binding protein CML27 [Fragaria vesca subsp. vesca] [Fragaria vesca]	-2.7046	/	-1.74743	/
RchiOBHm_Chr3g0493331	CML27	PREDICTED: calcium-binding protein CML24-like [Fragaria vesca subsp. vesca] [Fragaria vesca]	-2.3709	/	-1.5793	/
RchiOBHm_Chr2g0115531	CSI1	C2 calcium-dependent membrane targeting [Corchorus capsularis]	1.59827	/	-1.91515	1.98476
RchiOBHm_Chr3g0496041	CCX2	PREDICTED: cation/calcium exchanger 2 [Fragaria vesca subsp. vesca] [Fragaria vesca]	1.42093	/	/	1.75314
RchiOBHm_Chr3g0451951	--	calcium-binding EF hand family protein [Populus trichocarpa]	3.87619	3.51528	/	5.57424
RchiOBHm_Chr3g0496071	CCX1	PREDICTED: LOW QUALITY PROTEIN: cation/calcium exchanger 1 [Fragaria vesca subsp. vesca] [Fragaria vesca]	1.99646	/	-4.45879	1.96583
RchiOBHm_Chr4g0419281	CAB39	PREDICTED: calcium-binding protein 39 [Fragaria vesca subsp. vesca] [Fragaria vesca]	1.55286	/	-2.32713
RchiOBHm_Chr6g0296871	CML44	PREDICTED: probable calcium-binding protein CML44 isoform X1 [Fragaria vesca subsp. vesca] [Fragaria vesca]	-3.24077	-5.21585	-6.76182	-2.82824
RchiOBHm_Chr4g0397571	--	Calcium-binding EF-hand [Corchorus capsularis]	2.50751	1.44264	/	2.44144
RchiOBHm_Chr3g0483421	ACA4	PREDICTED: LOW QUALITY PROTEIN: calcium-transporting ATPase 4, plasma membrane-type-like [Ziziphus jujuba]	-1.01204	/	/	/
RchiOBHm_Chr4g0388291	ACA12	Autoinhibited calcium ATPase [Theobroma cacao]	-1.46771	/	-3.95465	/
RchiOBHm_Chr4g0388581	ACA12	Autoinhibited calcium ATPase [Theobroma cacao]	-1.69565	1.56709	/	/
RchiOBHm_Chr2g0124821	CML35	PREDICTED: probable calcium-binding protein CML36 [Prunus mume]	-1.52593	/	-3.53971	/
RchiOBHm_Chr4g0415381	CML22	PREDICTED: probable calcium-binding protein CML22 [Fragaria vesca subsp. vesca] [Fragaria vesca]	-1.08147	-1.08564	/	/
RchiOBHm_Chr5g0062231	ECA4	PREDICTED: calcium-transporting ATPase 4, endoplasmic reticulum-type-like [Fragaria vesca subsp. vesca] [Fragaria vesca]	1.82341	1.58274	2.51632	/
RchiOBHm_Chr2g0175201	CML38	PREDICTED: calcium-binding protein CML38 [Fragaria vesca subsp. vesca] [Fragaria vesca]	-3.15066	/	/	/
RchiOBHm_Chr5g0031601	NCL	Calcium-binding EF-hand [Corchorus capsularis]	-1.53934	1.87112	/	/
RchiOBHm_Chr4g0436421	CML16	PREDICTED: probable calcium-binding protein CML16 [Fragaria vesca subsp. vesca] [Fragaria vesca]	-3.12281	1.06153	3.8055	-4.32793
RchiOBHm_Chr6g0303601	CPK9	PREDICTED: calcium-dependent protein kinase 29 isoform X1 [Fragaria vesca subsp. vesca] [Fragaria vesca]	1.21774	1.60893	/	1.4349
RchiOBHm_Chr5g0005671	PBP1	PREDICTED: calcium-binding protein PBP1-like [Fragaria vesca subsp. vesca] [Fragaria vesca]	-1.95964	-2.23266	-4.782	-2.56212
MSTRG.31220	--	Calcium-binding EF-hand [Corchorus capsularis]	-1.6039	-3.42702	-3.06011	/
RchiOBHm_Chr2g0158571	CSC1	PREDICTED: calcium permeable stress-gated cation channel 1-like isoform X1 [Fragaria vesca subsp. vesca] [Fragaria vesca]	6.43741	6.59495	9.04075	/
RchiOBHm_Chr6g0296831	CML44	PREDICTED: probable calcium-binding protein CML44 isoform X1 [Fragaria vesca subsp. vesca] [Fragaria vesca]	-1.61002	/	-3.10453	/
RchiOBHm_Chr3g0456771	CBP60D	PREDICTED: calmodulin-binding protein 60 G-like [Prunus mume]	-3.25234	/	-3.54328	/
RchiOBHm_Chr3g0457501	CAMBP25	PREDICTED: calmodulin-binding protein 25-like [Prunus mume]	-2.57185	/	/	-1.68448
RchiOBHm_Chr2g0096601	KIN14I	PREDICTED: kinesin-like calmodulin-binding protein [Fragaria vesca subsp. vesca] [Fragaria vesca]	1.4611	/	/	1.93114
RchiOBHm_Chr2g0087701	CML2	PREDICTED: calmodulin-like protein 3 [Fragaria vesca subsp. vesca] [Fragaria vesca]	-1.38718	/	/
RchiOBHm_Chr4g0406651	CML3	PREDICTED: calmodulin-like protein 3 [Prunus mume]	2.18026	2.70392	/	3.10136
RchiOBHm_Chr3g0451781	CML11	PREDICTED: calmodulin-like protein 11 [Fragaria vesca subsp. vesca] [Fragaria vesca]	-2.25573	-2.57488	/	-2.4127
RchiOBHm_Chr2g0139701	CIP111	PREDICTED: calmodulin-interacting protein 111 [Fragaria vesca subsp. vesca] [Fragaria vesca]	-1.28307		/	/
RchiOBHm_Chr2g0126551	TPC1B	PREDICTED: two pore calcium channel protein 1 isoform X1 [Fragaria vesca subsp. vesca] [Fragaria vesca]	/	1.38073	/	/
RchiOBHm_Chr1g0364931	CML3	PREDICTED: calmodulin-5/6/7/8-like [Fragaria vesca subsp. vesca] [Fragaria vesca]	/	-1.14895	/	/
RchiOBHm_Chr1g0318981	ACA4	PREDICTED: calcium-transporting ATPase 4, plasma membrane-type-like [Pyrus x bretschneideri]	/	2.85798	4.18982	/
RchiOBHm_Chr1g0332341	CPK1	PREDICTED: calcium-dependent protein kinase 1-like [Fragaria vesca subsp. vesca] [Fragaria vesca]	/	1.08097	/	/
RchiOBHm_Chr2g0085171	--	PREDICTED: calcium sensing receptor, chloroplastic isoform X1 [Citrus sinensis]	/	-1.51639	-4.61478	/
RchiOBHm_Chr2g0099401	CPK28	calcium-dependent protein kinase [Fragaria x ananassa]	/	1.44093	/	1.14153
RchiOBHm_Chr2g0105311	--	Calcium-binding EF-hand [Cynara cardunculus var. scolymus] [Cynara cardunculus]	/	-1.42746	-1.72646	/
RchiOBHm_Chr2g0107911	ACA2	PREDICTED: calcium-transporting ATPase 2, plasma membrane-type-like [Fragaria vesca subsp. vesca] [Fragaria vesca]	/	4.17018	/	/
RchiOBHm_Chr3g0467981	ECA1	PREDICTED: calcium-transporting ATPase 1, endoplasmic reticulum-type-like [Fragaria vesca subsp. vesca] [Fragaria vesca]	/	1.197	1.43856	/
RchiOBHm_Chr3g0481541	CPK8	calcium-dependent protein kinase [Fragaria x ananassa]	/	1.52127	/	/
RchiOBHm_Chr3g0483641	CML50	PREDICTED: probable calcium-binding protein CML49 [Fragaria vesca subsp. vesca] [Fragaria vesca]	/	1.11708	1.60419	/
RchiOBHm_Chr4g0385871	ACA12	Autoinhibited calcium ATPase [Theobroma cacao]	/	1.21266	/	/
RchiOBHm_Chr4g0388591	ACA12	PREDICTED: putative calcium-transporting ATPase 13, plasma membrane-type [Fragaria vesca subsp. vesca] [Fragaria vesca]	/	4.98185	3.71149	3.36457
RchiOBHm_Chr4g0395551	--	Calcium-binding EF-hand [Corchorus capsularis]	/	-1.08822	-4.04206
RchiOBHm_Chr5g0002361	CSC1	PREDICTED: calcium permeable stress-gated cation channel 1-like [Fragaria vesca subsp. vesca] [Fragaria vesca]	/	1.92517	/	1.80219
RchiOBHm_Chr5g0031591	NCL	Calcium-binding EF-hand [Corchorus capsularis]	/	1.14548	-1.52716	/
RchiOBHm_Chr5g0036321	PBP1	PREDICTED: calcium-binding protein PBP1-like [Fragaria vesca subsp. vesca] [Fragaria vesca]	/	-2.75334	-12.9249	-1.64687
RchiOBHm_Chr5g0038931	ACA12	Autoinhibited calcium ATPase [Theobroma cacao]	/	2.87049	/	/
RchiOBHm_Chr5g0044731	CML48	PREDICTED: probable calcium-binding protein CML48 [Fragaria vesca subsp. vesca] [Fragaria vesca]	/	5.11174	4.53557	3.36565
RchiOBHm_Chr5g0050441	CPK17	PREDICTED: calcium-dependent protein kinase 34 [Fragaria vesca subsp. vesca] [Fragaria vesca]	/	4.91427	/	/
RchiOBHm_Chr6g0278301	--	Calcium-binding EF-hand [Corchorus olitorius]	/	-1.14854	/	/
RchiOBHm_Chr7g0184231	CAS	PREDICTED: calcium sensing receptor, chloroplastic [Fragaria vesca subsp. vesca] [Fragaria vesca]	/	-1.23451	-5.5212	/
RchiOBHm_Chr2g0086121	CBP60E	PREDICTED: calmodulin-binding protein 60 E isoform X2 [Prunus mume]	/	1.36167	/	/
RchiOBHm_Chr2g0099281	Camkmt	PREDICTED: calmodulin-lysine N-methyltransferase [Fragaria vesca subsp. vesca] [Fragaria vesca]	/	-1.1592	-3.4446	/
RchiOBHm_Chr2g0113351	CAMTA3	PREDICTED: calmodulin-binding transcription activator 3-like [Fragaria vesca subsp. vesca] [Fragaria vesca]	/	1.48734	/	/
RchiOBHm_Chr4g0388611	CML11	PREDICTED: calmodulin-like protein 11 isoform X2 [Fragaria vesca subsp. vesca] [Fragaria vesca]	/	1.53172	/	/
RchiOBHm_Chr5g0006541	CBP60B	PREDICTED: calmodulin-binding protein 60 B-like isoform X2 [Prunus mume]	/	1.90689	/	1.41761
RchiOBHm_Chr5g0027091	KIN14Q	PREDICTED: kinesin-like calmodulin-binding protein homolog [Fragaria vesca subsp. vesca] [Fragaria vesca]	/	1.97276	/	/
RchiOBHm_Chr6g0257051	CML30	PREDICTED: calmodulin-like protein 1 [Fragaria vesca subsp. vesca] [Fragaria vesca]	/	1.80326	4.36855	1.20117
RchiOBHm_Chr6g0289831	ACA12	PREDICTED: calcium-transporting ATPase 12, plasma membrane-type [Fragaria vesca subsp. vesca] [Fragaria vesca]	/	/	1.37633	/
RchiOBHm_Chr2g0126531	TPC1B	PREDICTED: two pore calcium channel protein 1 isoform X1 [Fragaria vesca subsp. vesca] [Fragaria vesca]	/	/	3.02237	/
RchiOBHm_Chr6g0289811	CML8	PREDICTED: calmodulin-like protein 8 [Fragaria vesca subsp. vesca] [Fragaria vesca]	/	/	1.22971	-2.1501
RchiOBHm_Chr7g0181581	CML46	PREDICTED: probable calcium-binding protein CML47 [Fragaria vesca subsp. vesca] [Fragaria vesca]	/	/	-3.48707	/
RchiOBHm_Chr6g0310771	CBL10	PREDICTED: calcineurin B-like protein 10 [Fragaria vesca subsp. vesca] [Fragaria vesca]	/	/	2.07149	/
RchiOBHm_Chr1g0371771	CIPK18	PREDICTED: CBL-interacting protein kinase 18-like [Fragaria vesca subsp. vesca] [Fragaria vesca]	/	/	5.52982	/
RchiOBHm_Chr3g0460951	CIPK2	PREDICTED: CBL-interacting protein kinase 2-like [Fragaria vesca subsp. vesca] [Fragaria vesca]	/	/	-1.32612	-1.38192
RchiOBHm_Chr6g0245891	--	calcium-binding EF hand family protein [Populus trichocarpa]	/	/	2.27987	-1.38459
RchiOBHm_Chr2g0149841	ACA9	PREDICTED: calcium-transporting ATPase 9, plasma membrane-type [Fragaria vesca subsp. vesca] [Fragaria vesca]	/	/	-3.65162	-1.06116
RchiOBHm_Chr7g0240371	--	PREDICTED: sodium/potassium/calcium exchanger 1-like [Malus domestica]	/	/	-3.84851	/
RchiOBHm_Chr7g0199461	CPK13	PREDICTED: calcium-dependent protein kinase 26 [Fragaria vesca subsp. vesca] [Fragaria vesca]	/	/	-3.35494	/
RchiOBHm_Chr5g0031571	NCL	Calcium-binding EF-hand [Corchorus capsularis]	/	/	-4.43741	2.38017
RchiOBHm_Chr5g0031621	NCL	Calcium-binding EF-hand [Corchorus olitorius]	/	/	2.23669	-1.38821
RchiOBHm_Chr5g0010001	NCL1	Sodium/calcium exchanger membrane region [Corchorus capsularis]	/	/	1.77942	-1.58102
RchiOBHm_Chr3g0472301	--	PREDICTED: sarcoplasmic reticulum histidine-rich calcium-binding protein-like [Fragaria vesca subsp. vesca] [Fragaria vesca]	/	/	-2.70318	/
RchiOBHm_Chr4g0398861	ACA5	PREDICTED: calcium-transporting ATPase 8, plasma membrane-type-like isoform X6 [Fragaria vesca subsp. vesca] [Fragaria vesca]	/	/	-2.57263	/
RchiOBHm_Chr3g0481591	CPK7	calcium-dependent protein kinase [Fragaria x ananassa]	/	/	1.60075	/
RchiOBHm_Chr4g0398851	ACA10	PREDICTED: calcium-transporting ATPase 10, plasma membrane-type-like isoform X4 [Fragaria vesca subsp. vesca] [Fragaria vesca]	/	/	-3.05182	/
RchiOBHm_Chr3g0459681	BETVIII	PREDICTED: calcium-binding protein CML42-like [Fragaria vesca subsp. vesca] [Fragaria vesca]	/	/	1.56043	-2.16386
RchiOBHm_Chr3g0490571	--	PREDICTED: probable calcium-binding protein CML23 [Gossypium raimondii]	/	/	1.28753	1.91741
RchiOBHm_Chr2g0156581	ACA12	PREDICTED: calcium-transporting ATPase 12, plasma membrane-type-like [Prunus mume]	/	/	-4.46975	-2.03118
RchiOBHm_Chr3g0462921	CPK13	PREDICTED: calcium-dependent protein kinase 13 [Fragaria vesca subsp. vesca] [Fragaria vesca]	/	/	-1.67661	/
RchiOBHm_Chr7g0241121	--	calcium-dependent phosphotriesterase superfamily protein [Medicago truncatula]	/	/	-2.22039	-1.0426
RchiOBHm_Chr5g0066701	PNP1	PREDICTED: calcium-dependent protein kinase 8-like isoform X1 [Fragaria vesca subsp. vesca] [Fragaria vesca]	/	/	-3.15056	/
RchiOBHm_Chr1g0360511	LCA1	PREDICTED: calcium-transporting ATPase, endoplasmic reticulum-type [Fragaria vesca subsp. vesca] [Fragaria vesca]	/	/	-1.91756	/
RchiOBHm_Chr1g0350741	CML25	PREDICTED: probable calcium-binding protein CML23 [Fragaria vesca subsp. vesca] [Fragaria vesca]	/	/	-5.65249	/
RchiOBHm_Chr2g0102831	CML41	PREDICTED: probable calcium-binding protein CML41 [Fragaria vesca subsp. vesca] [Fragaria vesca]	/	/	-2.71644	1.30848
RchiOBHm_Chr5g0005661	KRP1	PREDICTED: calcium-binding protein PBP1-like [Fragaria vesca subsp. vesca] [Fragaria vesca]	/	/	-3.41571	-2.28213
RchiOBHm_Chr2g0156561	ACA12	PREDICTED: calcium-transporting ATPase 12, plasma membrane-type-like [Prunus mume]	/	/	-3.65208	-2.55254
RchiOBHm_Chr1g0315951	CPK32	PREDICTED: calcium-dependent protein kinase 8-like isoform X2 [Fragaria vesca subsp. vesca] [Fragaria vesca]	/	/	-3.05209	/
MSTRG.13640	CPK8	PREDICTED: calcium-dependent protein kinase 8-like isoform X2 [Fragaria vesca subsp. vesca] [Fragaria vesca]	/	/	-1.74746	/
RchiOBHm_Chr5g0068331	CRCK1	PREDICTED: calmodulin-binding receptor-like cytoplasmic kinase 2 [Fragaria vesca subsp. vesca] [Fragaria vesca]	/	/	1.54875	/
RchiOBHm_Chr7g0179621	CBP60A	PREDICTED: calmodulin-binding protein 60 A [Prunus mume]	/	/	-1.82312	/
All data are shown log2 Ratio, and positive and negative values of Log2 Ratio are either up- or down-regulated genes in the four pair-comparisons. No significant fold changes are indicated as “/”
