# Supplementary material for: Comparative Transcriptome and Weighted Gene Co-expression Network Analysis Identify Key Transcription Factors of Rosa chinensis ‘Old Blush’ After Exposure to a Gradual Drought Stress Followed by Recovery
Source: Front Genet. 2021 Jul 15;12:690264. doi: 10.3389/fgene.2021.690264 (PMC8320538; doi:10.3389/fgene.2021.690264)
Supplement: Supplementary Table 10 — Photosynthesis-related genes that were differentially expressed in response to drought treatment. [file Table_10.XLSX]

## Sheet: Sheet1
	Supplementary table 10 Photosynthesis-related genes that were differentially expressed in response to drought treatment
Biological process	Gene id	Gene name	Log2 fold change(DT1/CK)	Log2 fold change(DT2/CK)	Log2 fold change(DT3/CK)	Log2 fold change(RW/CK)
PS I	RchiOBHm_Chr5g0067271	CAB40	4.11389	/	-4.12928	/
	RchiOBHm_Chr5g0028381	LHCB5	1.08285	/	-5.28928	/
	RchiOBHm_CPg0502781	psaC	-1.57902	-2.23435	-1.79386	-2.48529
	RchiOBHm_CPg0502261	psaB	-1.1224	/	/	-1.79704
	RchiOBHm_Chr2g0120891	PSAN	/	-2.22841	-7.20662	/
	RchiOBHm_Chr2g0138931	PSAH	/	-1.22612	-4.42469	/
	RchiOBHm_Chr3g0447921	PSAL	/	-1.2168	-4.65315	1.12565
	RchiOBHm_Chr2g0155141	CAB8	/	-1.20453	-3.80978	1.01243
	RchiOBHm_Chr4g0416571	psaD	/	-1.37694	-3.42839	/
	RchiOBHm_Chr5g0015361	PSAK	/	-2.40956	-6.47933	/
	RchiOBHm_Chr5g0019221	PSAF	/	-1.13307	-3.74027	1.32631
	RchiOBHm_Chr5g0046981	PSAO	/	-1.84702	-4.1221	/
	RchiOBHm_Chr5g0074661	PSAG	/	-1.89994	-5.46901	/
	RchiOBHm_Chr6g0285621	PSAEA	/	-1.19175	-3.50123	/
	RchiOBHm_Chr4g0430241	CAB7	/	/	-4.63994	1.04825
	RchiOBHm_CPg0502251	psaA	/	/	1.21223	-1.18121
PS II	RchiOBHm_Chr2g0156611	CAB-151	2.38007	-1.11805	-5.64984	/
	RchiOBHm_Chr2g0156621	CAB-151	2.95721	/	-5.53579	1.71923
	RchiOBHm_Chr2g0156601	CAB-151	1.34252	-1.31057	-4.52919	/
	RchiOBHm_Chr5g0013251	CAB3	1.04959	-2.76447	-6.28317	1.33382
	RchiOBHm_Chr2g0138781	OsI_012078	4.97085	/	/	3.52607
	RchiOBHm_Chr2g0151701	AB80	1.54772	-1.90093	-7.51462	2.19881
	RchiOBHm_Chr5g0004501	PSBQ2	1.10705	-1.6053	-5.27524	1.80102
	RchiOBHm_Chr5g0036051	LHCB3	1.71737	-1.51417	-5.18804	/
	RchiOBHm_Chr3g0486251	CAB16	4.37164	/	-4.3742	6.04194
	RchiOBHm_Chr7g0226291	CAP10A	1.01669	-1.76153	-5.86236	/
	RchiOBHm_Chr1g0363641	CAB6A	/	-1.16897	-5.50581	1.49296
	RchiOBHm_Chr1g0370011	LHCB4.3	/	-1.23277	-6.24329	/
	RchiOBHm_Chr2g0095461	LHCA6	/	-1.51887	-4.0294	/
	RchiOBHm_Chr4g0432261	PSBY	/	-1.44575	-5.0937	/
	RchiOBHm_Chr5g0013261	CAB21	/	-2.17307	-5.69669	1.53714
	RchiOBHm_Chr5g0027021	PSBR	/	-1.85695	-2.71175	/
	RchiOBHm_Chr6g0286561	PSB28	/	-1.4882	-3.87353	/
	RchiOBHm_Chr6g0289411	PSBW	/	-1.65361	-3.20393	/
	RchiOBHm_Chr6g0307891	LHCA5	/	-1.83907	-4.09737	/
	RchiOBHm_Chr7g0181611	lhcA-P4	/	-1.96835	-5.53084	1.33499
	RchiOBHm_Chr7g0217391	LHCB7	/	-1.3956	/	/
	RchiOBHm_CPg0502501	psbK	/	-2.51536	/	-1.71699
	RchiOBHm_Chr2g0162381	PSB27-1	/	/	-5.33968	1.28944
	RchiOBHm_CPg0502541	psbA	/	/	4.6048	-1.55273
	RchiOBHm_Chr3g0463241	LHCB4.2	/	/	-4.09867	1.38816
	RchiOBHm_MTg0498861	psbC	/	/	2.53402	-1.8125
	RchiOBHm_CPg0502341	psbD	/	/	2.89569	-1.44493
	RchiOBHm_CPg0502321	psbC	/	/	2.89253	/
	RchiOBHm_Chr6g0295831	PSBS	/	/	-2.89906	/
	RchiOBHm_CPg0501971	psbB	/	/	-2.38175	/
	RchiOBHm_CPg0501961	psbH	/	/	-2.55007	/
	RchiOBHm_CPg0502051	psbE	/	/	1.76337	/
	RchiOBHm_Chr6g0258011	psbC	/	/	8.63178	/
Redox chain	RchiOBHm_CPg0502461	atpA	-1.76201	-1.51233	/	-1.58692
	RchiOBHm_Chr5g0040181	ATPC	-1.59975	/	-2.57105	-1.15765
	RchiOBHm_CPg0502121	atpB	-1.30948	-2.23195	-2.62479	-1.78169
	RchiOBHm_CPg0502071	petA	-1.4926	/	/	/
	RchiOBHm_Chr2g0161301	petC	/	-1.29434	-2.17067	/
	RchiOBHm_Chr6g0297791	ATPG	/	-1.34756	-4.42128	/
	RchiOBHm_Chr2g0099331	PETH	/	-1.45554	-3.92805	/
	RchiOBHm_Chr5g0002961	ATPC	/	-1.40274	-4.13799	/
	RchiOBHm_Chr6g0272941	ATPD	/	-1.77354	-5.2351	/
	RchiOBHm_CPg0502131	atpE	/	-3.33905	-3.94571	-2.21532
	RchiOBHm_CPg0502431	atpI	/	-2.54019	-2.12516	-1.83237
	RchiOBHm_Chr6g0257961	YMF19	/	/	2.90727	/
	RchiOBHm_CPg0501931	petB	/	/	-2.37321	/
	RchiOBHm_CPg0501911	petD	/	/	-2.36639	-1.04006
	RchiOBHm_MTg0499211	YMF19	/	/	3.06609	/
chloroplasts	RchiOBHm_Chr2g0103161	PSBO	/	-1.42942	-3.17738	/
	RchiOBHm_Chr2g0152481	PSBP	/	-1.30364	-4.19797
	RchiOBHm_Chr4g0439481	PNSL2	/	-1.96144	-4.83046	/
	RchiOBHm_Chr5g0020011	PETJ	/	-1.47732	/	/
	RchiOBHm_Chr5g0037191	PNSL3	/	-1.6708	-5.97904	/
	RchiOBHm_Chr6g0303721	PETE	/	-1.52854	-5.44567	/
All data are shown log2 Ratio, and positive and negative values of Log2 Ratio are either up- or down-regulated genes in the four pair-comparisons. No significant fold changes are indicated as “/”
