# Supplementary material for: Comparative Transcriptome and Weighted Gene Co-expression Network Analysis Identify Key Transcription Factors of Rosa chinensis ‘Old Blush’ After Exposure to a Gradual Drought Stress Followed by Recovery
Source: Front Genet. 2021 Jul 15;12:690264. doi: 10.3389/fgene.2021.690264 (PMC8320538; doi:10.3389/fgene.2021.690264)
Supplement: Supplementary Table 12 — The primers sequences of selected genes used in qRT-PCR. [file Table_12.XLSX]

## Sheet: Sheet1
Supplementary table 12 The primers sequences of selected genes used in qRT-PCR
Gene ID	Gene name	Description	Forward Primer Sequence(5'-3')	Reverse Primer Sequence (5'-3')
RchiOBHm_Chr5g0034761	NAC72	PREDICTED: NAC domain-containing protein 72-like [Fragaria vesca subsp. vesca] [Fragaria vesca]	AAGTAGTTCCCAATACCCAAGCC	GTGCCCAACCCGTAAGTGTC
RchiOBHm_Chr6g0308271	NAC72-like	PREDICTED: NAC domain-containing protein 72-like [Fragaria vesca subsp. vesca] [Fragaria vesca]	TGCCCGACTATGCCTGCTACTC	CCTCCCTTTCCTCCTCCAATACCC
RchiOBHm_Chr1g0360811	MYC2	PREDICTED: transcription factor MYC2 [Fragaria vesca subsp. vesca] [Fragaria vesca]	GGAGCAAACACAAACAGTAAGG	GGAACTCTAAGTCACGCATCG
RchiOBHm_Chr7g0187141	MYC2	PREDICTED: transcription factor MYC2-like isoform X1 [Prunus mume]	AGCCACGAAAGACCGCAA	GTGTCAAAGAAAGGGTGTAGAAGTA
RchiOBHm_Chr1g0371151	DREB2A-like	PREDICTED: dehydration-responsive element-binding protein 2A-like [Fragaria vesca subsp. vesca] [Fragaria vesca]	GAGCAGGCACATGACTGGATTAGC	TCTCGGAGCAGGGATGGGTTTAC
RchiOBHm_Chr6g0306191	DREB3	PREDICTED: dehydration-responsive element-binding protein 3-like [Fragaria vesca subsp. vesca] [Fragaria vesca]	CAACTTCCCGGAACTCAGCAACTC	AACACAACGACGACGACGATGAC
RchiOBHm_Chr4g0428891	ERF113	PREDICTED: ethylene-responsive transcription factor ERF113 [Fragaria vesca subsp. vesca] [Fragaria vesca]	AACAAGTAGCGGCAGCAGTG	GGATGATTGAATGGATTGGAAGT
RchiOBHm_Chr4g0426181	MYB78	PREDICTED: transcription factor MYB108 [Fragaria vesca subsp. vesca] [Fragaria vesca]	CTGGATGCCGAGATTGGTC	AATGAGCGTTGCCTGTTGTA
RchiOBHm_Chr2g0116041	MYB75	R2R3 MYB transcription factor [Fragaria x ananassa]	CCAACAGCACCACCACAA	GAAGAAGTCGTCCTCTAAACCA
RchiOBHm_Chr5g0014331	NCED1	9-cis-epoxycarotenoid dioxygenase [Fragaria x ananassa]	TCGGTATGCTTATCTCGCCATTGC	GGCTCACCACCAAACTTCCTGTC
RchiOBHm_Chr5g0027901	NCED3	PREDICTED: 9-cis-epoxycarotenoid dioxygenase NCED3, chloroplastic-like [Fragaria vesca subsp. vesca] [Fragaria vesca]	CAACCCGTCCAACACTCACTTCC	GCGTGAACCATGCCGTCTCC
RchiOBHm_Chr4g0439041	WRKY3	PREDICTED: probable WRKY transcription factor 3 [Fragaria vesca subsp. vesca] [Fragaria vesca]	AAGGTTGAACGCTCGGTTGATGG	CGCTTAGATTGAGGACGCTGATGG
RchiOBHm_Chr4g0429851	WRKY75	PREDICTED: probable WRKY transcription factor 75 [Fragaria vesca subsp. vesca] [Fragaria vesca]	TGCTGCTTCCTCTCTGTCATT	CTGCTGTATTACTTTCACCCTCC
