# Supplementary material for: Comparative Transcriptome and Weighted Gene Co-expression Network Analysis Identify Key Transcription Factors of Rosa chinensis ‘Old Blush’ After Exposure to a Gradual Drought Stress Followed by Recovery
Source: Front Genet. 2021 Jul 15;12:690264. doi: 10.3389/fgene.2021.690264 (PMC8320538; doi:10.3389/fgene.2021.690264)
Supplement: Supplementary Table 13 — Top 20 enriched GO terms of modules. [file Table_13.XLSX]

## Sheet: Sheet1
Supplementary table 13 Top 20 enriched GO terms of modules
Modules	GO ID	GO Term	Pvalue
blue	GO:0006816	calcium ion transport	0.014957
	GO:0006950	response to stress	0.0420172
	GO:0010243	response to organonitrogen compound	0.0420172
	GO:0044267	cellular protein metabolic process	0.0455926
	GO:0009408	response to heat	0.0871993
	GO:0019538	protein metabolic process	0.10234
	GO:0010646	regulation of cell communication	0.10234
	GO:0006464	cellular protein modification process	0.10234
	GO:0007186	G-protein coupled receptor signaling pathway	0.10234
	GO:0009642	response to light intensity	0.10234
	GO:0036211	protein modification process	0.10234
	GO:0000302	response to reactive oxygen species	0.10234
	GO:0007154	cell communication	0.10234
	GO:0050896	response to stimulus	0.10234
	GO:0007165	signal transduction	0.10234
	GO:0023052	signaling	0.10234
	GO:0044700	single organism signaling	0.10234
	GO:0006672	ceramide metabolic process	0.10234
	GO:0006677	glycosylceramide metabolic process	0.10234
	GO:0006678	glucosylceramide metabolic process	0.10234
salmon4	GO:0044036	cell wall macromolecule metabolic process	0.000250184
	GO:0010410	hemicellulose metabolic process	0.000250184
	GO:0045491	xylan metabolic process	0.000250184
	GO:0010383	cell wall polysaccharide metabolic process	0.000374681
	GO:0071554	cell wall organization or biogenesis	0.00147537
	GO:0009698	phenylpropanoid metabolic process	0.00437687
	GO:0005976	polysaccharide metabolic process	0.00794273
	GO:0007010	cytoskeleton organization	0.00997198
	GO:0019748	secondary metabolic process	0.024226
	GO:0009808	lignin metabolic process	0.0292877
	GO:0007017	microtubule-based process	0.0373785
	GO:0042546	cell wall biogenesis	0.0702558
	GO:0009926	auxin polar transport	0.0702558
	GO:0009914	hormone transport	0.146959
	GO:0060918	auxin transport	0.146959
	GO:0009909	regulation of flower development	0.156055
	GO:0048831	regulation of shoot system development	0.156055
	GO:0005975	carbohydrate metabolic process	0.165972
	GO:0030029	actin filament-based process	0.165972
	GO:0030036	actin cytoskeleton organization	0.165972
coral2	GO:0046483	heterocycle metabolic process	1.19915e-22
	GO:0006139	nucleobase-containing compound metabolic process	3.0979e-22
	GO:0034641	cellular nitrogen compound metabolic process	2.02669e-21
	GO:0006807	nitrogen compound metabolic process	7.06453e-21
	GO:1901360	organic cyclic compound metabolic process	5.44983e-20
	GO:0006725	cellular aromatic compound metabolic process	4.48985e-19
	GO:0090304	nucleic acid metabolic process	2.79549e-18
	GO:0016070	RNA metabolic process	8.85599e-16
	GO:0009657	plastid organization	1.30262e-15
	GO:0034660	ncRNA metabolic process	5.91298e-15
	GO:0009668	plastid membrane organization	1.28326e-14
	GO:0044802	single-organism membrane organization	6.13495e-13
	GO:0016072	rRNA metabolic process	3.83431e-12
	GO:0044281	small molecule metabolic process	7.03677e-12
	GO:0061024	membrane organization	1.06311e-09
	GO:0055086	nucleobase-containing small molecule metabolic process	2.9712e-09
	GO:0071704	organic substance metabolic process	3.6756e-09
	GO:0009658	chloroplast organization	5.11999e-09
	GO:1901564	organonitrogen compound metabolic process	8.59627e-09
	GO:0006753	nucleoside phosphate metabolic process	1.06919e-08
