# Supplementary material for: Comparative Transcriptome and Weighted Gene Co-expression Network Analysis Identify Key Transcription Factors of Rosa chinensis ‘Old Blush’ After Exposure to a Gradual Drought Stress Followed by Recovery
Source: Front Genet. 2021 Jul 15;12:690264. doi: 10.3389/fgene.2021.690264 (PMC8320538; doi:10.3389/fgene.2021.690264)
Supplement: Supplementary Table 14 — Top 20 enriched KEGG pathway of modules. [file Table_14.XLSX]

## Sheet: Sheet1
Supplementary table 14 Top 20 enriched KEGG pateway of modules
Modules	Pathway	Pvalue
blue	Protein processing in endoplasmic reticulum	2.90556e-05
	alpha-Linolenic acid metabolism	0.0158143
	Endocytosis	0.121611
	Nucleotide excision repair	0.121611
	Linoleic acid metabolism	0.153452
	Basal transcription factors	0.204812
	Mismatch repair	0.204812
	DNA replication	0.34581
	MAPK signaling pathway - plant	0.359718
	Phenylpropanoid biosynthesis	0.359718
	Phosphatidylinositol signaling system	0.359718
	Phenylalanine, tyrosine and tryptophan biosynthesis	0.359718
	Other glycan degradation	0.359718
	Glycerophospholipid metabolism	0.43416
	Carotenoid biosynthesis	0.455757
	Spliceosome	0.485103
	Betalain biosynthesis	0.515068
	Phosphonate and phosphinate metabolism	0.551046
	N-Glycan biosynthesis	0.551046
	Plant hormone signal transduction	0.734085
salmon4	Metabolic pathways	0.369993
	Glycolysis / Gluconeogenesis	0.430377
	Biosynthesis of secondary metabolites	0.455416
	Fatty acid degradation	0.455416
	Glycosphingolipid biosynthesis - lacto and neolacto series	0.455416
	Glycosphingolipid biosynthesis - globo and isoglobo series	0.455416
	Fatty acid biosynthesis	0.455416
	Fatty acid metabolism	0.455416
	Tryptophan metabolism	0.493765
	One carbon pool by folate	0.493765
	Thiamine metabolism	0.545219
	Glyoxylate and dicarboxylate metabolism	0.589232
	Phagosome	0.589232
	Glycosylphosphatidylinositol(GPI)-anchor biosynthesis	0.589232
	Cyanoamino acid metabolism	0.589232
	Amino sugar and nucleotide sugar metabolism	0.589232
	Glycosaminoglycan degradation	0.589232
	Ether lipid metabolism	0.589232
	Linoleic acid metabolism	0.589232
	Propanoate metabolism	0.589232
coral2	Ribosome	3.58986e-08
	Carbon metabolism	0.000184283
	Carbon fixation in photosynthetic organisms	0.000184283
	Pyrimidine metabolism	0.000186284
	Aminoacyl-tRNA biosynthesis	0.000573492
	Ubiquinone and other terpenoid-quinone biosynthesis	0.000573492
	Purine metabolism	0.000578418
	Glycosylphosphatidylinositol(GPI)-anchor biosynthesis	0.0038843
	Riboflavin metabolism	0.0136563
	One carbon pool by folate	0.0197466
	Tryptophan metabolism	0.023665
	RNA degradation	0.023707
	Biosynthesis of amino acids	0.023707
	Lysine biosynthesis	0.0241997
	Ribosome biogenesis in eukaryotes	0.0241997
	Pyruvate metabolism	0.0452163
	Peroxisome	0.0452163
	Monobactam biosynthesis	0.086206
	Citrate cycle (TCA cycle)	0.0973963
	Thiamine metabolism	0.0992808
